# Supplementary material for: Computer-Aided Multi-Epitope Vaccine Design against Enterobacter xiangfangensis
Source: Int J Environ Res Public Health. 2022 Jun 23;19(13):7723. doi: 10.3390/ijerph19137723 (PMC9265868; doi:10.3390/ijerph19137723)
Supplement: Supplementary file 1 [file ijerph-19-07723-s001.zip]

Archive with 1 entries (1 files):
- ijerph-1705094-supplementary.pdf
